# Supplementary material for: Synthesis and Antimycobacterial Evaluation of N-(4-(Benzyloxy)benzyl)-4-aminoquinolines
Source: Molecules. 2022 Apr 15;27(8):2556. doi: 10.3390/molecules27082556 (PMC9027910; doi:10.3390/molecules27082556)
Supplement: Supplementary file 1 [file molecules-27-02556-s001.zip]

Archive with 1 entries (1 files):
- molecules-1668803-supplementary.pdf
